# Supplementary material for: Evaluation of Three Automated Extraction Systems for the Detection of SARS-CoV-2 from Clinical Respiratory Specimens
Source: Life (Basel). 2022 Jan 4;12(1):68. doi: 10.3390/life12010068 (PMC8777774; doi:10.3390/life12010068)
Supplement: Supplementary file 1 [file life-12-00068-s001.zip]

Archive with 1 entries (1 files):
- life-1502551-supplementary.pdf
